# Supplementary material for: The UFM1 E3 ligase recognizes and releases 60S ribosomes from ER translocons
Source: Nature. 2024 Feb 21;627(8003):437–44. doi: 10.1038/s41586-024-07093-w (PMC10937380; doi:10.1038/s41586-024-07093-w)
Supplement: Supplementary file 8 — Source Data Extended Data Figs. 5 and 8 [file 41586_2024_7093_MOESM8_ESM.xlsx]

## Sheet: Supplementary Tables 
Supplementary table 2a Related to Extended figure 5b
Supplementary table 2b Related to Extended figure 8F (UFMylated RPL26)
Supplementary table 2c Related to Extended figure 8F (60S Sec61b association)

## Sheet: Supplementary table 2a
Supplementary table 1Related to Ext. Data Fig. 5b
End point di-UFMyltion percentage plotted - Mean±SD, SD calculated in Prism10
Un, Unmodified RPL26
Mono, Mono-UFMylaed RPL26
Di, Di-UFMylated RPL26
		Raw signal				Percentage calculated
UFIM mutant		Un	Mono	Di	Total	Un	Mono	di
WT	Biological replicate 1	1580	2230	422	4232	37.3346	52.6938	9.97164
	Biological replicate 2	2410	1220	186	3816	63.1551	31.9706	4.87421
	Biological replicate 3	1160	559	70.5	1789.5	64.8226	31.2378	3.93965
		2
K193A	Biological replicate 1	1650	2970	433	5053	32.6539	58.777	8.56917
	Biological replicate 2	1880	2620	393	4893	38.4222	53.5459	8.03188
	Biological replicate 3	581	816	158	1555	37.3633	52.4759	10.1608
		3
F196A	Biological replicate 1	1110	3770	1680	6560	16.9207	57.4695	25.6098
	Biological replicate 2	1300	2560	1360	5220	24.9042	49.0421	26.0536
	Biological replicate 3	739	1470	906	3115	23.7239	47.191	29.0851
		4
V198A	Biological replicate 1	1380	3270	1890	6540	21.1009	50	28.8991
	Biological replicate 2	1690	1880	1830	5400	31.2963	34.8148	33.8889
	Biological replicate 3	732	586	615	1933	37.8686	30.3156	31.8158
		5
K193D	Biological replicate 1	1030	3290	1640	5960	17.2819	55.2013	27.5168
	Biological replicate 2	1380	2170	419	3969	34.7695	54.6737	10.5568
	Biological replicate 3	529	667	139	1335	39.6255	49.9625	10.412
		6
F196R	Biological replicate 1	1020	3810	496	5326	19.1513	71.5359	9.31281
	Biological replicate 2	1260	2840	475	4575	27.541	62.0765	10.3825
	Biological replicate 3	451	1080	156	1687	26.7338	64.019	9.24718

## Sheet: Supplementary table 2b
Supplementary Table 2 Raw and analysed data from Extended Figure 8F for level of UFMylated RPL26 in WT and CDK5RAP3 KO cells
Data analysis process : Pixel densities for bands were collected by Image studio software (LI-COR Biosciences, Lincoln,NE, USA. Background signal was substracted for each band and corrected signal for total UFMylated RPL26 (RPL26-UFM1 and RPL26-2XUFM1) was normalized with respective corrected signal from Total RPL26. Level of normalized UFMylated RPL26 was statistically significant (***p<0.0001) …
	Biological Replicate-1		Biological Replicate-2		Biological Replicate-3		Biological Replicate-1		Biological Replicate-2		Biological Replicate-3
Cell Type	WT1	WT1	WT2	WT2	WT3	WT3	KO1	KO1	KO2	KO2	KO3	KO3
Total UFMylation Signal	1166	623	1908	1750	1565	1622	774	476.7	374.3	586	901	518
Avg. UFMylation Signal	894.5		1829		1593.5		625.35		480.15		709.5
Total RPL26 Signal	25892.6	18788.8	52176.4	47186.4	46883.1	41873.9	62778.3	44281.9	36386.9	48186	53159.2	43076.1
Avg. RPL26 Signal	22340.7		49681.4		44378.5		53530.1		42286.4		48117.6
Ratio (UFMylation/RPL26)	0.040039		0.0368146		0.035907		0.0116822		0.0113547		0.0147451
WT (Normalized Signal)	CDK5RAP3 KO (Normalized Signal)
0.040039	0.0116822
0.0368146	0.0113547
0.035907	0.0147451
Table Analyzed	Avg
Column B	C53KO (UFMylated/ Total RPL26)
vs.	vs.
Column A	WT (UFMylated/ Total RPL26)
Unpaired t test
P value	0.0001
P value summary	***
Significantly different (P < 0.05)?	Yes
One- or two-tailed P value?	Two-tailed
t, df	t=15.11, df=4

## Sheet: Supplementary Table 2c
Supplementary Table 3 Raw and analysed data from Extended Figure 8F for SEC61b levels normalized to total RPL10a in WT and CDK5RAP3 KO cells
Data analysis process : Pixel densities for bands were collected by Image studio software (LI-COR Biosciences, Lincoln,NE, USA). Background signal was subtracted for each band and corrected signal for Sec61b was normalized with respective RPL10a signal. Association of sec61β with 60S ribosome was statistically significant (***p<0.0006) using unpaired student t-test. Results are representative of …
	Biological Replicate-1		Biological Replicate-2		Biological Replicate-3		Biological Replicate-1		Biological Replicate-2		Biological Replicate-3
Cell Type	WT1	WT1	WT2	WT2	WT3	WT3	KO1	KO1	KO2	KO2	KO3	KO3
Sec61b Signal	275.353	339.359	760.337	689.337	468.347	529.353	4029.31	2609.32	1749.33	3709.31	2969.33	2139.33
Avg. Sec61b Signal	307.356		724.837		498.85		3319.32		2729.32		2554.33
Avg. RPL10a Signal	5529.25	5239.07	13298.4	9658.79	11998.8	12798.7	14298.6	10498.6	9368.82	12398.8	13498.8	10999
Total RPL10a Signal	5384.16		11478.6		12398.8		12398.6		10883.8		12248.9
Ratio (Sec61b/RPL10a)	0.0570852		0.0631468		0.0402338		0.267717		0.250769		0.208536
WT (Normalized Signal)	CDK5RAP3 KO (Normalized Signal)
0.0570852	0.267717
0.0631468	0.250769
0.0402338	0.208536
Table Analyzed	Avg
Column B	C53KO (Sec61β/RPL10a)
vs.	vs.
Column A	WT (Sec61β/RPL10a)
Unpaired t test
P value	0.0006
P value summary	***
Significantly different (P < 0.05)?	Yes
One- or two-tailed P value?	Two-tailed
t, df	t=9.996, df=4
